# Supplementary material for: Lactic Acid Metabolism and Transporter Related Three Genes Predict the Prognosis of Patients with Clear Cell Renal Cell Carcinoma
Source: Genes (Basel). 2022 Mar 30;13(4):620. doi: 10.3390/genes13040620 (PMC9032142; doi:10.3390/genes13040620)
Supplement: Supplementary file 1 [file genes-13-00620-s001.zip]

Archive with 1 entries (1 files):
- genes-1640175-supplementary.pdf
